# Supplementary material for: Synthesis and Evaluation of the AhR Activity of Indolo[3,2-b]carbazole Derivatives
Source: Molecules. 2025 Feb 4;30(3):690. doi: 10.3390/molecules30030690 (PMC11820409; doi:10.3390/molecules30030690)
Supplement: Supplementary file 1 [file molecules-30-00690-s001.zip]

Archive with 1 entries (1 files):
- molecules-3426405-supplementary.pdf
